# Supplementary material for: Prognostic Value of the Cholesterol, High-Density Lipoprotein, and Glucose Index and Remnant Cholesterol Inflammatory Index in Young Patients with Acute Ischemic Stroke
Source: J Clin Med. 2026 Jun 3;15(11):4327. doi: 10.3390/jcm15114327 (PMC13258509; doi:10.3390/jcm15114327)
Supplement: Supplementary file 1 [file jcm-15-04327-s001.zip]

Archive with 1 entries (1 files):
- jcm-4298439-supplementary.pdf
